# Supplementary material for: T2Bacteria and T2Resistance Assays in Critically Ill Patients with Sepsis or Septic Shock: A Descriptive Experience
Source: Antibiotics (Basel). 2022 Dec 15;11(12):1823. doi: 10.3390/antibiotics11121823 (PMC9774778; doi:10.3390/antibiotics11121823)
Supplement: Supplementary file 1 [file antibiotics-11-01823-s001.zip]

Archive with 1 entries (1 files):
- antibiotics-2026317-supplementary.pdf
